# Supplementary material for: Test-retest reliability of the Mini Nutritional Assessment and its relationship with quality of life in patients with stroke
Source: PLoS One. 2019 Jun 20;14(6):e0218749. doi: 10.1371/journal.pone.0218749 (PMC6586339; doi:10.1371/journal.pone.0218749)
Supplement: S1 Dataset — (XLS) [file pone.0218749.s001.xls]

## Sheet: 收案資料
No	gender	age	side of hemiplegia	Time since onset to initial evaluation	estimated NIHSS	Times of stroke	MNA_1	MNA_2	Barthel Index	Frenchay Activity Index	WHOQOL-BREF	Mini-Mental State Examination
1	1	75.9041	3	3.04932	4.05776	1	27.5	27.5	19	29	105	26
2	2	98.7973	2	21.0055	4.05776	1	21.5	23	16	8	73	28
3	1	81.9808	2	17.6959	4.05776	1	28.5	27	20	6	91	25
4	1	64.411	3	0.865753	4.05776	2	25	26	20	25	101	29
5	2	83.7644	1	8.75616	4.05776	1	21	20.5	9	1	90	27
6	1	57.7233	2	7.11233	4.05776	1	27	28.5	20	22	96	30
7	1	79.6411	3	3.41644	6.5719	1	28	25	20	28	95	30
8	1	61.8932	3	9.25205	4.05776	1	25	27.5	19	34	91	30
9	2	70	2	6.5863	4.05776	1	26	26	20	31	96	29
10	1	85.7781	1	3.66849	4.05776	1	25.5	26	20	2	102	26
11	2	79.4685	1	1.59452	4.05776	1	25	26.5	20	22	102	27
12	1	64.5288	3	2.31233	4.05776	1	26	26	20	34	120	30
13	2	71.4932	3	6.96164	4.05776	1	18	19	20	29	97	26
14	1	68.8986	1	5.10685	4.05776	1	25	25	20	19	80	27
15	1	76.589	1	1.83562	4.05776	1	27.5	25.5	20	27	92	28
16	1	78.6795	1	2.46575	4.05776	1	27	28	20	28	109	28
17	1	81.9096	3	0.424658	4.05776	1	26.5	26.5	20	6	85	26
18	2	62.611	3	5.79452	4.05776	1	26	28.5	20	36	118	28
19	2	67.1671	2	5.70411	4.05776	1	28.5	28.5	20	27	96	29
20	1	40.9644	1	1.25753	8.95404	1	27.5	26.5	20	32	105	30
21	2	46.2247	1	1.82192	4.05776	1	28	28	20	28	107	30
22	1	49.4849	1	4.87397	4.05776	1	26	27	20	28	96	30
23	1	82.7452	2	3.47397	4.05776	1	21	22	19	9	79	26
24	1	85.6904	3	28.5096	4.05776	1	21.5	23.5	11	3	78	26
25	1	82.5562	1	3.68219	4.05776	1	24	25	20	16	99	26
26	2	44.7562	1	3.47123	14.3238	1	21	22	20	28	63	29
27	1	64.7863	3	2.09589	4.05776	1	21.5	23.5	20	20	97	29
28	2	62.5945	1	0.457534	4.05776	1	26.5	27.5	20	35	108	30
29	1	77.9534	3	26.9178	6.5719	1	27.5	28.5	20	33	98	28
30	1	55.7151	1	0.49589	4.05776	1	28	26	19	12	108	30
31	1	59.7233	3	14.7753	4.05776	1	22	21	20	33	104	30
32	1	60.7068	2	4.56438	4.05776	1	23.5	24.5	20	21	85	26
33	2	88.1671	1	2.93699	4.05776	1	29	30	20	26	121	26
34	1	73.8384	3	1.20548	4.05776	1	27.5	28.5	20	15	95	30
35	1	69.263	3	11.6082	4.05776	1	24.5	26.5	20	31	114	30
36	1	90.9014	1	0.509589	18.7801	1	21.5	22	20	28	111	28
37	1	75.674	3	14.6247	4.05776	1	20.5	21	15	4	85	26
38	2	69.9178	2	3.00274	4.05776	1	25.5	27	20	26	115	27
39	1	73.4301	3	2.45479	4.05776	1	25.5	27.5	20	32	115	30
40	2	81.4301	3	3.16438	4.05776	1	26	26	20	28	87	26
41	2	76.8658	2	4.8411	4.05776	2	23	22	20	31	110	27
42	1	79.4082	3	2.70959	4.05776	1	27	28	20	11	97	29
43	2	88.2219	1	6.86301	4.05776	1	24.5	25.5	15	11	99	26
44	2	75.6247	2	1.85753	4.05776	1	27	28	20	23	69	26
45	2	80.4301	1	2.47397	4.05776	1	25	26	16	3	96	30
46	2	80.2329	3	5.87671	8.95404	1	26.5	27.5	20	13	91	27
47	2	70.7507	3	0.616438	4.05776	1	25	24	20	27	110	29
48	1	91.4384	3	5.75616	4.05776	1	28	29	20	24	91	26
49	1	86.7616	3	2.16712	4.05776	1	28.5	29.5	20	28	109	26
50	2	76.9452	3	3.23836	4.05776	2	28	29	20	31	101	26
51	1	71.1781	2	5.68219	4.05776	1	27	28	20	32	112	30
52	2	68.6274	2	11.4959	4.05776	1	21.5	22.5	19	22	110	26
53	1	61.4521	1	9.16986	4.05776	1	24.5	25.5	20	14	105	30
54	1	74.2712	1	9.70411	4.05776	1	23.5	24.5	20	30	76	28
55	1	78.1507	3	4.20274	4.05776	1	26	27	20	14	93	26
56	1	60.2575	2	1.74247	4.05776	1	22	23	20	36	87	30
57	1	71.2959	3	2.00274	4.05776	1	27.5	28.5	20	33	114	29
58	1	63.8301	3	2.41644	11.4682	1	26.5	27.5	20	30	87	26
59	2	62.274	1	2.63014	4.05776	1	26	25	20	34	101	30
